# Supplementary material for: Genome analysis of Campylobacter jejuni strains isolated from a waterborne outbreak
Source: BMC Genomics. 2014 Sep 8;15(1):768. doi: 10.1186/1471-2164-15-768 (PMC4168118; doi:10.1186/1471-2164-15-768)
Supplement: Supplementary file 1 — Additional file 1: Table S1: List of single nucleotide polymorphisms (SNPs) detected in C. jejuni IHV116292 compared with the reference strain C. jejuni 4031; Table S2. List of cluster of nucleotide polymorphisms (CNPs) detected in C. jejuni IHV116292 compared with the reference strain C. jejuni 4031; Table S3. List of single nucleotide polymorphisms (SNPs) detected in C. jejuni 6236/12 compared with the reference strain C. jejuni 4031. (XLSX 377 KB) [file 12864_2013_6451_MOESM1_ESM.xlsx]

## Sheet: Table S1
Polymorphisms	C. jejuni 4031		C. jejuni IHV116292		Locus_Tag C. jejuni 4031	RAST Annotation
SNP1	a	1972	g	1972	BN867_00020	DNA polymerase III beta subunit
SNP2	t	2923	c	2923	BN867_00030	DNA gyrase subunit B (EC 5.99.1.3)
SNP3	t	16977	c	16976	BN867_00120	Dihydroxy-acid dehydratase (EC 4.2.1.9)
SNP4	t	24139	c	24138	BN867_00190	Cytochrome c551 peroxidase (EC 1.11.1.5)
SNP5	c	73531	a	73549	BN867_00550	Flagellar synthesis regulator FleN
SNP6	a	88781	g	88798	BN867_00740	Cytochrome d ubiquinol oxidase subunit I (EC 1.10.3.-)
SNP7	c	115082	t	115099	BN867_01030	tolB protein precursor
SNP8	g	152385	a	152402	BN867_01430	Putative periplasmic protein
SNP9	g	180584	a	180601	BN867_01780	GTP cyclohydrolase I (EC 3.5.4.16) type 1
SNP10	a	211844	g	211861	BN867_02130	Potassium efflux system KefA protein / Small-conductance mechanosensitive channel
SNP11	c	235927	t	235944	BN867_02430	putative cytochrome C-type haem-binding periplasmic protein
SNP12	c	249985	t	250002	BN867_02580	Transaldolase (EC 2.2.1.2)
SNP13	c	267916	t	267933	BN867_02780	Molybdenum ABC transporter, periplasmic molybdenum-binding protein ModA (TC 3.A.1.8.1)
SNP14	c	310308	t	310325	BN867_03230	Tryptophan synthase beta chain (EC 4.2.1.20)
SNP15	c	333468	t	333485	BN867_03480	FIG001943: hypothetical protein YajQ
SNP16	a	336731	g	336748	BN867_03510	Cell division protein FtsH (EC 3.4.24.-)
SNP17	a	341193	g	341210	BN867_03580	Putative integral membrane protein
SNP18	c	348071	t	348088	BN867_03630	membrane protein
SNP19	c	363201	t	363218	BN867_03810	Fumarate reductase cytochrome b subunit
SNP20	t	391514	c	391531	BN867_04040	UDP-N-acetylmuramoylalanine--D-glutamate ligase (EC 6.3.2.9)
SNP21	a	510564	g	505770	BN867_05350	Cell division protein FtsI [Peptidoglycan synthetase] (EC 2.4.1.129)
SNP22	c	525231	t	520437	BN867_05480	2-oxoglutarate oxidoreductase, gamma subunit (EC 1.2.7.3)
SNP23	g	535505	a	530711	BN867_05580	Flagellar hook-associated protein FliD
SNP24	g	557872	a	553077	BN867_05830	Acetolactate synthase large subunit (EC 2.2.1.6)
SNP25	a	584014	g	579219	BN867_06120	Cytochrome c-type biogenesis protein DsbD, protein-disulfide reductase (EC 1.8.1.8)
SNP26	t	614339	c	609544	BN867_06370/BN867_06380	intergenic
SNP27	g	631230	a	626435	BN867_06580	Cell division protein FtsI [Peptidoglycan synthetase] (EC 2.4.1.129)
SNP28	a	640407	g	635612	BN867_06640	GTP-binding protein Era
SNP29	g	659628	a	654833	BN867_06830	Helicase PriA essential for oriC/DnaA-independent DNA replication
SNP30	t	668621	c	663825	BN867_06960	phage repressor protein, putative (vestigial Mu-like)
SNP31	c	671337	t	666543	BN867_07010	Possible sugar transferase
SNP32	t	682220	c	677426	BN867_07110	Cell division protein FtsA
SNP33	t	715511	c	710717	BN867_07480	Ferric iron ABC transporter, ATP-binding protein
SNP34	a	748934	g	744156	BN867_07740	Methionine ABC transporter permease protein
SNP35	c	771600	t	766845	BN867_07960	DP-N-acetylmuramoylalanyl-D-glutamyl-2,6- diaminopimelate--D-alanyl-D-alanine ligase (EC 6.3.2.10)
SNP36	g	774105	a	769350	BN867_07990	D-alanine--D-alanine ligase (EC 6.3.2.4)
SNP37	c	804443	t	799688	BN867_08290	Na+/H+ antiporter
SNP38	g	814676	a	809921	BN867_08330/BN867_08340	intergenic
SNP39	c	836303	t	831548	BN867_08600	Periplasmic thiol:disulfide interchange protein, DsbA-like
SNP40	c	836554	t	831799	BN867_08600	Periplasmic thiol:disulfide interchange protein, DsbA-like
SNP41	c	847721	t	842966	BN867_08720	Cell division protein FtsK
SNP42	t	879169	c	874414	BN867_09030	Carbon starvation protein A
SNP43	g	879629	t	874874	BN867_09030	Carbon starvation protein A
SNP44	g	902988	a	898247	BN867_09280	IncF plasmid conjugative transfer protein TraG
SNP45	t	909122	c	904381	BN867_09310	Putative 2-acylglycerophosphoethanolamine acyltransferase / acyl-acyl carrier protein synthetase (EC 6.2.1.20)
SNP46	t	928690	c	923949	BN867_09470	Phosphoribosylformylglycinamidine synthase, synthetase subunit (EC 6.3.5.3)
SNP47	a	956791	g	952081	BN867_09790	Putative oxidoreductase ferredoxin-type protein, clusters with CPO
SNP48	t	1009884	c	1005174	BN867_10310	Transcriptional regulator, AraC family
SNP49	a	1039600	g	1034939	BN867_10570	Oxygen-insensitive NAD(P)H nitroreductase (EC 1.-.-.-)
SNP50	t	1105762	g	1101103	BN867_11250	Lipid A biosynthesis lauroyl acyltransferase (EC 2.3.1.-)
SNP51	c	1107477	t	1102818	BN867_11270	lucose-1-phosphate thymidylyltransferase (EC 2.7.7.24)
SNP52	t	1163141	c	1158480	BN867_11870	Putative C4-dicarboxylate transport protein
SNP53	t	1182169	c	1177508	BN867_12040/BN867_12050	intergenic
SNP54	g	1207617	t	1202955	BN867_12300	Possible phosphatase
SNP55	a	1220763	g	1216101	BN867_12440	FIG00469607: hypothetical protein
SNP56	a	1224742	g	1220080	BN867_12470	Outer membrane protein
SNP57	c	1234906	t	1230271	BN867_12560	Two-component system histidine kinase DccS
SNP58	t	1315100	c	1308645	BN867_13290	Putative periplasmic protein
SNP59	g	1318735	a	1312280	BN867_13340	Molybdopterin-guanine dinucleotide biosynthesis protein MobA
SNP60	g	1344876	a	1338456	BN867_13560	putative periplasmic protein (vacJ homolog)
SNP61	a	1345371	g	1338951	BN867_13570	Putative periplasmic protein
SNP62	g	1352616	a	1346196	BN867_13620	L-seryl-tRNA(Sec) selenium transferase (EC 2.9.1.1)
SNP63	g	1355434	a	1349014	BN867_13640	Putative periplasmic protein
SNP64	t	1365605	c	1359185	BN867_13760	MmgE/PrpD family protein, putative
SNP65	g	1438781	a	1432394	BN867_14470	Pyruvate-flavodoxin oxidoreductase (EC 1.2.7.-)
SNP66	c	1469919	t	1463532	BN867_14750	methyl-accepting chemotaxis protein (tlpA)
SNP67	c	1517656	t	1511269	BN867_15260	Arsenate reductase (EC 1.20.4.1)
SNP68	c	1520097	g	1513711	BN867_15290	Methyl-accepting chemotaxis signal transduction protein
SNP69	c	1520619	a	1514233	BN867_15290	Methyl-accepting chemotaxis signal transduction protein

## Sheet: Table S2
Polymorphisms	C. jejuni 4031		C. jejuni IHV116292		Locus_Tag C. jejuni 4031	RAST Annotation
CNP-1	c	188386	t	188403	BN867_01860	hypothetical protein
CNP-1	t	188413	c	188430	BN867_01860	hypothetical protein
CNP-2	t	889984	c	885243	BN867_09160	GTP-binding and nucleic acid-binding protein YchF
CNP-2	g	889993	a	885252	BN867_09160	GTP-binding and nucleic acid-binding protein YchF
CNP-2	c	890015	t	885274	BN867_09160	GTP-binding and nucleic acid-binding protein YchF
CNP-2	g	890023	a	885282	BN867_09160	GTP-binding and nucleic acid-binding protein YchF
CNP-2	g	890050	a	885309	BN867_09160	GTP-binding and nucleic acid-binding protein YchF
CNP-2	g	890072	a	885331	BN867_09160	GTP-binding and nucleic acid-binding protein YchF
CNP-3	c	1103403	t	1098744	BN867_11220/BN867_11230	intergenic
CNP-3	a	1103412	g	1098753	BN867_11220/BN867_11230	intergenic
CNP-3	t	1103454	c	1098795	BN867_11220/BN867_11230	intergenic
CNP-3	g	1103523	t	1098864	BN867_11230	Polysaccharide biosynthesis protein WlaX
CNP-3	t	1103560	c	1098901	BN867_11230	Polysaccharide biosynthesis protein WlaX
CNP-3	a	1103618	g	1098959	BN867_11230	Polysaccharide biosynthesis protein WlaX
CNP-3	a	1103621	g	1098962	BN867_11230	Polysaccharide biosynthesis protein WlaX
CNP-3	c	1103673	t	1099014	BN867_11230	Polysaccharide biosynthesis protein WlaX
CNP-3	t	1103720	c	1099061	BN867_11230	Polysaccharide biosynthesis protein WlaX
CNP-3	a	1103735	g	1099076	BN867_11230	Polysaccharide biosynthesis protein WlaX
CNP-3	g	1103792	a	1099133	BN867_11230	Polysaccharide biosynthesis protein WlaX
CNP-4	t	1106320	c	1101661	BN867_11260	Putative two-domain glycosyltransferase
CNP-4	a	1106335	g	1101676	BN867_11260	Putative two-domain glycosyltransferase
CNP-4	t	1106346	c	1101687	BN867_11260	Putative two-domain glycosyltransferase
CNP-4	g	1106347	a	1101688	BN867_11260	Putative two-domain glycosyltransferase
CNP-4	g	1106349	c	1101690	BN867_11260	Putative two-domain glycosyltransferase
CNP-4	c	1106358	t	1101699	BN867_11260	Putative two-domain glycosyltransferase
CNP-4	a	1106414	c	1101755	BN867_11260	Putative two-domain glycosyltransferase
CNP-5	a	1107025	g	1102366	BN867_11270	lucose-1-phosphate thymidylyltransferase (EC 2.7.7.24)
CNP-5	a	1107172	g	1102513	BN867_11270	lucose-1-phosphate thymidylyltransferase (EC 2.7.7.24)
CNP-6	c	1285753	g	1281118	BN867_13060	Pseudaminic acid synthase (EC 4.1.3.-)
CNP-6	t	1285754	c	1281119	BN867_13060	Pseudaminic acid synthase (EC 4.1.3.-)
CNP-6	a	1285760	g	1281125	BN867_13060	Pseudaminic acid synthase (EC 4.1.3.-)
CNP-6	a	1285785	c	1281150	BN867_13060	Pseudaminic acid synthase (EC 4.1.3.-)
CNP-6	ct	1285788	t	1281153	BN867_13060	Pseudaminic acid synthase (EC 4.1.3.-)
CNP-6	c	1285804	g	1281169	BN867_13060	Pseudaminic acid synthase (EC 4.1.3.-)
CNP-6	t	1285805	c	1281170	BN867_13060	Pseudaminic acid synthase (EC 4.1.3.-)
CNP-6	a	1285815	g	1281180	BN867_13060	Pseudaminic acid synthase (EC 4.1.3.-)
CNP-6	g	1285848	a	1281213	BN867_13060	Pseudaminic acid synthase (EC 4.1.3.-)
CNP-6	a	1285854	g	1281219	BN867_13060	Pseudaminic acid synthase (EC 4.1.3.-)
CNP-6	c	1285861	t	1281226	BN867_13070	dTDP-glucose 4,6-dehydratase (EC 4.2.1.46)
CNP-6	a	1285912	g	1281277	BN867_13070	dTDP-glucose 4,6-dehydratase (EC 4.2.1.46)
CNP-6	t	1285945	c	1281310	BN867_13070	dTDP-glucose 4,6-dehydratase (EC 4.2.1.46)
CNP-6	g	1285948	a	1281313	BN867_13070	dTDP-glucose 4,6-dehydratase (EC 4.2.1.46)
CNP-6	t	1286086	c	1281451	BN867_13070	dTDP-glucose 4,6-dehydratase (EC 4.2.1.46)
CNP-6	c	1286089	t	1281454	BN867_13070	dTDP-glucose 4,6-dehydratase (EC 4.2.1.46)
CNP-6	c	1286098	t	1281463	BN867_13070	dTDP-glucose 4,6-dehydratase (EC 4.2.1.46)
CNP-6	t	1286128	c	1281493	BN867_13070	dTDP-glucose 4,6-dehydratase (EC 4.2.1.46)
CNP-6	a	1286188	g	1281553	BN867_13070	dTDP-glucose 4,6-dehydratase (EC 4.2.1.46)
CNP-6	g	1286194	a	1281559	BN867_13070	dTDP-glucose 4,6-dehydratase (EC 4.2.1.46)
CNP-6	g	1286233	a	1281598	BN867_13070	dTDP-glucose 4,6-dehydratase (EC 4.2.1.46)
CNP-6	g	1286245	a	1281610	BN867_13070	dTDP-glucose 4,6-dehydratase (EC 4.2.1.46)
CNP-6	g	1286269	a	1281634	BN867_13070	dTDP-glucose 4,6-dehydratase (EC 4.2.1.46)
CNP-6	c	1286321	t	1281686	BN867_13070	dTDP-glucose 4,6-dehydratase (EC 4.2.1.46)
CNP-6	c	1286359	t	1281724	BN867_13070	dTDP-glucose 4,6-dehydratase (EC 4.2.1.46)
CNP-6	g	1286383	a	1281748	BN867_13070	dTDP-glucose 4,6-dehydratase (EC 4.2.1.46)
CNP-6	a	1286401	g	1281766	BN867_13070	dTDP-glucose 4,6-dehydratase (EC 4.2.1.46)
CNP-6	c	1286404	t	1281769	BN867_13070	dTDP-glucose 4,6-dehydratase (EC 4.2.1.46)
CNP-6	g	1286425	a	1281790	BN867_13070	dTDP-glucose 4,6-dehydratase (EC 4.2.1.46)
CNP-6	c	1286437	t	1281802	BN867_13070	dTDP-glucose 4,6-dehydratase (EC 4.2.1.46)
CNP-7	g	1286656	t	1282021	BN867_13070	dTDP-glucose 4,6-dehydratase (EC 4.2.1.46)
CNP-7	g	1286700	a	1282065	BN867_13070	dTDP-glucose 4,6-dehydratase (EC 4.2.1.46)
CNP-7	c	1286740	t	1282105	BN867_13070	dTDP-glucose 4,6-dehydratase (EC 4.2.1.46)
CNP-7	t	1286741	c	1282106	BN867_13070	dTDP-glucose 4,6-dehydratase (EC 4.2.1.46)
CNP-8	g	1286859		1282224	BN867_13080	Legionaminic acid biosynthesis aminotransferase PglE
CNP-8	t	1286885	c	1282250	BN867_13080	Legionaminic acid biosynthesis aminotransferase PglE
CNP-8	g	1286915	a	1282280	BN867_13080	Legionaminic acid biosynthesis aminotransferase PglE
CNP-8	t	1286924	c	1282289	BN867_13080	Legionaminic acid biosynthesis aminotransferase PglE
CNP-8	c	1286933	t	1282298	BN867_13080	Legionaminic acid biosynthesis aminotransferase PglE
CNP-8	c	1286939	t	1282304	BN867_13080	Legionaminic acid biosynthesis aminotransferase PglE
CNP-8	c	1287062	t	1282427	BN867_13080	Legionaminic acid biosynthesis aminotransferase PglE
CNP-8	c	1287110	t	1282475	BN867_13080	Legionaminic acid biosynthesis aminotransferase PglE
CNP-8	c	1287125	a	1282490	BN867_13080	Legionaminic acid biosynthesis aminotransferase PglE
CNP-8	a	1287126	g	1282491	BN867_13080	Legionaminic acid biosynthesis aminotransferase PglE
CNP-8	g	1287143	a	1282508	BN867_13080	Legionaminic acid biosynthesis aminotransferase PglE
CNP-8	c	1287146	t	1282511	BN867_13080	Legionaminic acid biosynthesis aminotransferase PglE
CNP-8	g	1287147	a	1282512	BN867_13080	Legionaminic acid biosynthesis aminotransferase PglE
CNP-8	t	1287158	c	1282523	BN867_13080	Legionaminic acid biosynthesis aminotransferase PglE
CNP-8	g	1287176	a	1282541	BN867_13080	Legionaminic acid biosynthesis aminotransferase PglE
CNP-8	t	1287185	c	1282550	BN867_13080	Legionaminic acid biosynthesis aminotransferase PglE
CNP-8	t	1287254	c	1282619	BN867_13080	Legionaminic acid biosynthesis aminotransferase PglE
CNP-8	c	1287265	t	1282630	BN867_13080	Legionaminic acid biosynthesis aminotransferase PglE
CNP-8	c	1287284	t	1282649	BN867_13080	Legionaminic acid biosynthesis aminotransferase PglE
CNP-8	t	1287290	c	1282655	BN867_13080	Legionaminic acid biosynthesis aminotransferase PglE
CNP-8	t	1287344	c	1282709	BN867_13080	Legionaminic acid biosynthesis aminotransferase PglE
CNP-8	t	1287389	c	1282754	BN867_13080	Legionaminic acid biosynthesis aminotransferase PglE
CNP-8	t	1287398	c	1282763	BN867_13080	Legionaminic acid biosynthesis aminotransferase PglE
CNP-8	t	1287410	c	1282775	BN867_13080	Legionaminic acid biosynthesis aminotransferase PglE
CNP-8	t	1287437	c	1282802	BN867_13080	Legionaminic acid biosynthesis aminotransferase PglE
CNP-8	t	1287455	c	1282820	BN867_13080	Legionaminic acid biosynthesis aminotransferase PglE
CNP-8	c	1287464	t	1282829	BN867_13080	Legionaminic acid biosynthesis aminotransferase PglE
CNP-8	a	1287476	g	1282841	BN867_13080	Legionaminic acid biosynthesis aminotransferase PglE
CNP-8	g	1287509	a	1282874	BN867_13080	Legionaminic acid biosynthesis aminotransferase PglE
CNP-8	t	1287527	c	1282892	BN867_13080	Legionaminic acid biosynthesis aminotransferase PglE
CNP-8	t	1287530	c	1282895	BN867_13080	Legionaminic acid biosynthesis aminotransferase PglE
CNP-8	c	1287536	t	1282901	BN867_13080	Legionaminic acid biosynthesis aminotransferase PglE
CNP-8	t	1287543	c	1282908	BN867_13080	Legionaminic acid biosynthesis aminotransferase PglE
CNP-8	t	1287545	c	1282910	BN867_13080	Legionaminic acid biosynthesis aminotransferase PglE
CNP-8	g	1287573	a	1282938	BN867_13080	Legionaminic acid biosynthesis aminotransferase PglE
CNP-8	c	1287591	a	1282956	BN867_13080	Legionaminic acid biosynthesis aminotransferase PglE
CNP-8	g	1287611	a	1282976	BN867_13080	Legionaminic acid biosynthesis aminotransferase PglE
CNP-8	g	1287638	a	1283003	BN867_13080	Legionaminic acid biosynthesis aminotransferase PglE
CNP-8	t	1287656	c	1283021	BN867_13080	Legionaminic acid biosynthesis aminotransferase PglE
CNP-8	c	1287710	t	1283075	BN867_13080	Legionaminic acid biosynthesis aminotransferase PglE
CNP-8	g	1287717	a	1283082	BN867_13080	Legionaminic acid biosynthesis aminotransferase PglE
CNP-8	t	1287719	c	1283084	BN867_13080	Legionaminic acid biosynthesis aminotransferase PglE
CNP-8	c	1287722	t	1283087	BN867_13080	Legionaminic acid biosynthesis aminotransferase PglE
CNP-8	g	1287885	a	1283250	BN867_13080	Legionaminic acid biosynthesis aminotransferase PglE
CNP-8	t	1287908	a	1283273	BN867_13080	Legionaminic acid biosynthesis aminotransferase PglE
CNP-8	a	1287919	g	1283284	BN867_13080	Legionaminic acid biosynthesis aminotransferase PglE
CNP-8	g	1287924	a	1283289	BN867_13080	Legionaminic acid biosynthesis aminotransferase PglE
CNP-9	g	1655529	t	1649147	BN867_16850/BN867_16860	intergenic
CNP-9	c	1655580	t	1649198	BN867_16850/BN867_16860	intergenic

## Sheet: Table S3
Polymorphisms	C. jejuni 4031		C. jejuni 6236/12	Locus_Tag C. jejuni 4031	RAST Annotation
SNP1	a	1972	g	BN867_00020	DNA polymerase III beta subunit (EC 2.7.7.7)
SNP2	t	2923	c	BN867_00030	DNA gyrase subunit B (EC 5.99.1.3)
SNP3	g	47238	a	BN867_00300	putative type IIS restriction/modification enzyme
SNP4	t	93025	t	BN867_00770/BN867_00780	intergenic
SNP5	c	105533	t	BN867_00910	Chromosome (plasmid) partitioning protein ParA
SNP6	t	143823	c	BN867_01360/BN867_01370	Methyl-accepting chemotaxis signal transduction protein (truncated in Cj4031)
SNP7	t	183801	g	BN867_01800	Amidophosphoribosyltransferase (EC 2.4.2.14)
SNP8	a	192120	g	BN867_01880	oligopeptide transporter
SNP9	c	242711	a	BN867_02520	Acyl-[acyl-carrier-protein]--UDP-N- acetylglucosamine O-acyltransferase (EC 2.3.1.129)
SNP10	c	249985	t	BN867_02570	TsaC protein
SNP11	c	282592	t	BN867_02950	Flagellar assembly protein FliH
SNP12	a	304952	g	BN867_03170	Excinuclease ABC subunit A
SNP13	c	310308	t	BN867_03230	Tryptophan synthase beta chain (EC 4.2.1.20)
SNP14	a	341193	g	BN867_03580	Putative integral membrane protein
SNP15	t	355489	c	BN867_03720	Colicin V production protein
SNP16	t	391514	c	BN867_04040	UDP-N-acetylmuramoylalanine--D-glutamate ligase
SNP17	g	420607	a	BN867_04340	ATP-dependent DNA helicase RecG (EC 3.6.1.-)
SNP18	g	534431	c	BN867_05580	Flagellar hook-associated protein FliD
SNP19	c	554361	t	BN867_05790	hypothetical protein
SNP20	a	640407	g	BN867_06640	GTP-binding protein Era
SNP21	t	747876	c	BN867_07730	Methionine ABC transporter substrate-binding protein
SNP22	c	782456	t	BN867_08050	Dihydroorotate dehydrogenase (EC 1.3.3.1)
SNP23	g	794180	a	BN867_08180	N-acetylglucosamine-1-phosphate uridyltransferase
SNP24	c	807208	t	BN867_08320	Aconitate hydratase 2
SNP25	a	815896	g	BN867_08390	Soluble lytic murein transglycosylase precursor
SNP26	g	827729	a	BN867_08520	Signal peptidase I
SNP27	c	836554	t	BN867_08600	Periplasmic thiol:disulfide interchange protein, DsbA-like
SNP28	c	847721	t	BN867_08720	Cell division protein FtsK
SNP29	t	879169	c	BN867_09030	Carbon starvation protein A
SNP30	g	879629	t	BN867_09030	Carbon starvation protein A
SNP31	t	897795	c	BN867_09210	Putative transmembrane transport protein
SNP32	a	956791	g	BN867_09790	Putative oxidoreductase ferredoxin-type protein
SNP33	t	1009173	a	BN867_10300	Putative periplasmic ATP/GTP-binding protein
SNP34	g	1019961	a	BN867_10420	membrane protein
SNP35	c	1035299	t	BN867_10540	Isoleucyl-tRNA synthetase
SNP36	a	1039600	g	BN867_10570	Oxygen-insensitive NAD(P)H nitroreductase
SNP37	g	1043975	a	BN867_10630	Single-stranded DNA-binding protein
SNP38	g	1067706	a	BN867_10870/BN867_10880	intergenic
SNP39	g	1093284	a	BN867_11140	4-amino-6-deoxy-N-Acetyl-D-hexosaminyl-(Lipid carrier) acetyltrasferase
SNP40	g	1105553	a	BN867_11250	Lipid A biosynthesis lauroyl acyltransferase
SNP41	t	1105762	g	BN867_11250	Lipid A biosynthesis lauroyl acyltransferase
SNP42	g	1106624	a	BN867_11260	Putative two-domain glycosyltransferase
SNP43	c	1107477	t	BN867_11270	Glucose-1-phosphate thymidylyltransferase
SNP44	t	1172934	c	BN867_11960	5-methyltetrahydropteroyltriglutamate
SNP45	t	1182169	c	BN867_12040/BN867_12050	intergenic
SNP46	g	1199567	a	BN867_12210/BN867_12220	intergenic
SNP47	a	1220763	g	BN867_12440	hypothetical protein
SNP48	a	1224742	g	BN867_12470	Outer membrane protein Imp
SNP49	c	1226863	t	BN867_12480	Polyribonucleotide nucleotidyltransferase
SNP50	a	1278126	g	BN867_12980	hypothetical protein
SNP51	c	1283553	t	BN867_13050	Pseudaminic acid biosynthesis protein PseA
SNP52	g	1332361	a	BN867_13460	hypothetical protein
SNP53	g	1337413	a	BN867_13500/BN867_13510	intergenic
SNP54	a	1345371	g	BN867_13570	Putative periplasmic protein
SNP55	t	1365605	c	BN867_13760	MmgE/PrpD family protein
SNP56	c	1421333	t	BN867_14280/BN867_14290	intergenic
SNP57	c	1520097	g	BN867_15290	Methyl-accepting chemotaxis signal transduction protein
SNP58	a	1538358	g	BN867_15460	Putative peptide ABC-transport system ATP-binding protein
SNP59	c	1544227	t	BN867_15510	Anaerobic dimethyl sulfoxide reductase chain A
SNP60	g	1557814	a	BN867_15680	Histidinol-phosphatase
SNP61	c	1570015	a	BN867_15820/BN867_15830	intergenic
SNP62	a	1571140	g	BN867_15830	Haemin uptake system outer membrane receptor
SNP63	g	1617098	a	BN867_16320	Putative ABC transport system ATP-binding protein
SNP64	c	1630456	t	BN867_16490	Biotin synthase (EC 2.8.1.6)
